# Supplementary material for: Focused Screening Identifies Different Sensitivities of Human TET Oxygenases to the Oncometabolite 2-Hydroxyglutarate
Source: J Med Chem. 2024 Jan 31;67(6):4525–40. doi: 10.1021/acs.jmedchem.3c01820 (PMC10983004; doi:10.1021/acs.jmedchem.3c01820)
Supplement: Supplementary file 2 — jm3c01820_si_002.csv [file jm3c01820_si_002.csv]

	Name	Synonym	Source	Purity	SMILES	AS pIC50 TET1CD	AS pIC50 TET2CD	AS pIC50 TET3CD	AS pIC50 TET2CDdLCI	RF-MS TET2CDdLCI	Cellular pEC50 TET1CD	Cellular pCC50 TET1CD	AS Ki TET1CD (µM)	AS Ki TET2CD (µM)	AS Ki TET2CDdLCI (µM)
1	IOX1		Sigma-Aldrich	97% (HPLC)	C1=CC2=C(C=CC(=C2N=C1)O)C(=O)O	6.08 ± 0.64	5.31 ± 0.24	5.57 ± 0.19	5.59 ± 0.26	5.76 ± 0.05	4.99 ± 0.32 (12)	< 3	0.213 ± 0.030	2.31 ± 0.59	1.77 ± 0.36
2	IOX2		Sigma-Aldrich	98% (HPLC)	OC(C1=C(N2CC3=CC=CC=C3)C=CC=C1)=C(C(NCC(O)=O)=O)C2=O	61% ± 16	32% ± 11	N.I.	33% ± 3	4.78 ± 0.02	< 3 (2)	< 3
3	ML324		Sigma-Aldrich	98% (HPLC)	CN(C)CCCNC(C1=CC=C(C2=CC(O)=C(N=CC=C3)C3=C2)C=C1)=O	5.89 ± 0.21	5.81 ± 0.10	5.90 ± 0.04	6.09 ± 0.04	4.74 ± 0.18	4.28 ± 0.42 (5)	4.14 ± 0.17
4	KDOAM25		Sigma-Aldrich	98% (HPLC)	NC(C1=CC=NC(CNCC(N(CC)CCN(C)C)=O)=C1)=O	N.I.	N.I.	N.I.	30% ± 6	N.I.	< 3 (2)	< 3.7
5	Succinate		Sigma-Aldrich	98%	[Na+].[Na+].[O-]C(=O)CCC([O-])=O	3.72 ± 0.27	3.86 ± 0.18	3.61 ± 0.05	3.98 ± 0.31	4.83 ± 0.35
6	Fumarate		Sigma-Aldrich	99%	[Na+].[Na+].[O-]C(=O)\C=C\C([O-])=O	3.93 ± 0.14	3.69 ± 0.08	3.71 ± 0.03	3.80 ± 0.35	5.03 ± 0.23
7	2-oxoglutarate	2OG	Sigma-Aldrich	98%	O.O.[Na+].[Na+].[O-]C(=O)CCC(=O)C([O-])=O
8	Dimethyloxalylglycine	DMOG	Sigma-Aldrich	98% (HPLC)	COC(=O)CNC(=O)C(=O)OC	N.D.	N.D.	N.D.	N.D.	N.D.	3.96 ± 0.42 (10)	< 3
9	IOX3	FG-2216	Cayman Chemical Company	98%	OC1=C(C(NCC(O)=O)=O)N=C(Cl)C2=CC=CC=C21	43% ± 18	42% ± 7	47% ± 2	46% ± 21	5.29 ± 0.05	< 3 (2)	< 3
10	IOX4		Cayman Chemical Company	98%	CC(C)(C)OC(C1=CN=C(N2NC=C(N3C=CN=N3)C2=O)C=C1)=O	4.76 ± 0.39	4.73 ± 0.03	64% ± 9	4.80 ± 0.18	4.52 ± 0.19	4.10 ± 0.32 (13)	3.01 ± 0.42
11	Roxadustat		Cayman Chemical Company	98%	OC1=C(C(NCC(O)=O)=O)N=C(C)C2=C1C=CC(OC3=CC=CC=C3)=C2	25% ± 6	44% ± 13	30% ± 16	N.I.	N.D.	< 3 (3)	N.D.
12	Vadadustat		Cayman Chemical Company	98%	ClC1=CC=CC(C2=CC(O)=C(C(NCC(O)=O)=O)N=C2)=C1	5.20 ± 0.24	5.30 ± 0.01	5.26 ± 0.03	5.21 ± 0.02	5.69 ± 0.06	< 3 (4)	N.D.
13	Panobinostat		Cayman Chemical Company	98%	CC1=C(CCNCC2=CC=C(/C=C/C(NO)=O)C=C2)C3=C(C=CC=C3)N1	5.38 ± 0.30	5.42 ± 0.31	5.33 ± 0.03	5.68 ± 0.01	4.62 ± 0.11	< 3 (4)	~ 8
14	disodium 2R-hydroxyglutarate	R-2HG	Cayman Chemical Company	95%	[O-]C(CC[C@@H](O)C([O-])=O)=O.[Na+].[Na+]	2.98 ± 0.05	4.89 ± 0.06	3.98 ± 0.17	5.21 ± 0.07	5.87 ± 0.52			246 ± 46	22.6 ± 7.2	11.5 ± 2.9
15	disodium 2S-hydroxyglutarate	S-2HG	Cayman Chemical Company	95%	OC(CC[C@H](O)C(O)=O)=O.[Na].[Na]	3.17 ± 0.24	4.81 ± 0.03	4.02 ± 0.11	5.14 ± 0.35	5.93 ± 0.47			269 ± 59	18.8 ± 9.5	6.08 ± 1.69
16	2,4-Pyridinedicarboxylic acid	2,4-PDCA	Alfa Aesar	99%	OC(=O)C1=CC=NC(=C1)C(O)=O	5.77 ± 0.79	5.29 ± 0.07	6.11 ± 0.10	5.01 ± 0.10	5.82 ± 0.09
17	Daprodustat	GSK1278863	MedChemExpress	99%	O=C(O)CNC(C(C(N1C2CCCCC2)=O)C(N(C3CCCCC3)C1=O)=O)=O	63% ± 25	31% ± 6	36% ± 10	27% ± 12	4.38 ± 0.02	< 3 (1)	N.D.
18	QC6352		MedChemExpress	99%	O=C(C1=C(NC[C@@H]2CCCC3=C2C=CC(N(C)C4=CC=CC=C4)=C3)C=NC=C1)O	28% ± 1	30% ± 8	29% ± 2	62% ± 2	34% ± 6	N.D.	N.D.
19	Molidustat	BAY 85-3934	Selleck Chemicals	99%	C1COCCN1C2=NC=NC(=C2)N3C(=O)C(=CN3)N4C=CN=N4	N.I.	N.I.	60% ± 3	N.I.	N.I.	~ 4 (1)	< 3.7
20	JIB-04		Tocris Bioscience	99% (HPLC)	ClC(C=C3)=CN=C3N/N=C(C2=CC=CC=C2)/C1=CC=CC=N1	5.13 ± 0.20	5.52 ± 0.01	5.01 ± 0.12	5.45 ± 0.01	52% ± 2	6.36 ± 0.42 (4)	5.01 ± 0.66
21	GSK-J1		Tocris Bioscience	99% (HPLC)	O=C(CCNC1=NC(C2=CC=CC=N2)=NC(N3CCC(C=CC=C4)=C4CC3)=C1)O	26% ± 9	22% ± 2	N.D.	N.I.	N.D.
22	GSK-J4		Tocris Bioscience	99% (HPLC)	O=C(CCNC1=NC(C2=CC=CC=N2)=NC(N3CCC(C=CC=C4)=C4CC3)=C1)OCC						4.80 ± 0.56 (4)	3.94 ± 0.26
23	SD70		Xcess Biosciences	98%	CC(C)C(=O)NC(C1=CC=CO1)C1=CC=C2C=CC=NC2=C1O	35% ± 29	47% ± 4	55% ± 7	54% ± 1	58% ± 14	N.D.	N.D.
24	CPI455		Axon Med Chem	99%	CC(C)C1=C(NC2=C(C=N[N]2C1=O)C#N)C3=CC=CC=C3	N.I.	N.I.	N.I.	N.I.	N.I.	N.D.	N.D.
25	2'-deoxy-5-methylcytidine	5mC	TCI Chemicals	98%	O=C1N=C(N)C(C)=CN1[C@H]2C[C@H](O)[C@@H](CO)O2					N.I.	N.D.	N.D.
26	2'-deoxy-5-(hydroxymethyl)cytidine	5hmC	TCI Chemicals	98%	O=C1N=C(N)C(CO)=CN1[C@H]2C[C@H](O)[C@@H](CO)O2					N.I.	N.D.	N.D.
27	S-Octyl-2-hydroxyglutarate	octyl-(S)-2HG	Cayman Chemical Company	95%	OC(CC[C@H](O)C(OCCCCCCCC)=O)=O						N.I. (3 mM) (3)	< 2.7
28	R-Octyl-2-hydroxyglutarate	octyl-(R)-2HG	Cayman Chemical Company	95%	OC(CC[C@@H](O)C(OCCCCCCCC)=O)=O						2.83 ± 0.09 (3)	< 2.7
29	N-oxalylglycine disodium	NOG	Prepared in-house	95%	[O-]C(C(NCC([O-])=O)=O)=O.[Na+].[Na+]	4.87 ± 0.21	5.05 ± 0.19	5.16 ± 0.01	5.12 ± 0.58	6.30 ± 0.10
30	FG0041	1,4-DPCA	Cayman Chemical Company	98%	O=C(C(C(O)=O)=CN1)C2=C1C3=C(C=C2)C=CC=N3	5.42 ± 0.26	5.26 ± 0.53	N.D.	5.33 ± 0.01	5.25 ± 0.02	4.62 ± 0.29 (2)	< 3.7
31	dimethyl pyridine-2,4,-dicarboxylate	dimethyl-2,4-PDCA	Sigma-Aldrich	95%	O=C(OC)C1=CC(C(OC)=O)=NC=C1						< 3 (4)	< 3
32	dimethyl 2-oxoglutarate	dimethyl-2OG	Sigma-Aldrich	96%	O=C(OC)CCC(C(OC)=O)=O						2.17	< 2
33	dimethyl succinate		Sigma-Aldrich	98%	O=C(OC)CCC(OC)=O						2.46 ± 0.10 (3)	2.27 ± 0.16
34	dimethyl fumarate		Sigma-Aldrich	97%	O=C(OC)/C=C/C(OC)=O						3.50 ± 0.15 (3)	3.57 ± 0.15
